# Supplementary material for: Refined Feasibility Testing of an 8-Week Sport and Physical Activity Intervention in a Rural Middle School
Source: Int J Environ Res Public Health. 2024 Jul 12;21(7):913. doi: 10.3390/ijerph21070913 (PMC11276868; doi:10.3390/ijerph21070913)
Supplement: Supplementary file 1 [file ijerph-21-00913-s001.zip]

Archive with 1 entries (1 files):
- ijerph-3072890-supplementary.pdf
